# Supplementary material for: DNA methylome combined with chromosome cluster-oriented analysis provides an early signature for cutaneous melanoma aggressiveness
Source: eLife. 2022 Sep 20;11:e78587. doi: 10.7554/eLife.78587 (PMC9525058; doi:10.7554/eLife.78587)
Supplement: Source code 1. [file elife-78587-code1.zip]

Archive with 1 entries (1 files):
- 11-03-2022-RA-eLife-78587/Supplementary File 4.txt
